# Supplementary material for: Effect of Phosphate-Bridged Monomer on Thermal Oxidative Behavior of Phthalonitrile Thermosets
Source: Polymers (Basel). 2024 Aug 7;16(16):2239. doi: 10.3390/polym16162239 (PMC11359510; doi:10.3390/polym16162239)
Supplement: Supplementary file 1 [file polymers-16-02239-s001.zip]

Archive with 1 entries (1 files):
- polymers-3113715-supplementary.pdf
